# Supplementary material for: A Comparative Study of the Inhibitory Effect of Some Flavonoids and a Conjugate of Taxifolin with Glyoxylic Acid on the Oxidative Burst of Neutrophils
Source: Int J Mol Sci. 2023 Oct 11;24(20):15068. doi: 10.3390/ijms242015068 (PMC10606308; doi:10.3390/ijms242015068)
Supplement: Supplementary file 1 [file ijms-24-15068-s001.zip]

Archive with 1 entries (1 files):
- ijms-2622175-supplementary.pdf
